# Supplementary material for: Description of Oculogryphus shuensis sp. n. (Coleoptera, Lampyridae), the first species of the genus in the Sino-Japanese realm, with a modified key to the subfamily Ototretinae
Source: Zookeys. 2014 Feb 6;(378):41–7. doi: 10.3897/zookeys.378.6435 (PMC3935427; doi:10.3897/zookeys.378.6435)
Supplement: XML Treatment for Oculogryphus shuensis [file zookeys.378.6435-treatment1.xml]

<!DOCTYPE tp:taxon-treatment
  PUBLIC "-//TaxonX//DTD Taxonomic Treatment Publishing DTD v0 20100105//EN" "tax-treatment-NSO.dtd">
<tp:taxon-treatment xmlns:tp="http://www.plazi.org/taxpub"><tp:treatment-meta><mixed-citation publication-type="journal"><person-group><name><surname>Jeng</surname><given-names>Ming-Luen</given-names></name><name><surname>Engel</surname><given-names>Michael S.</given-names></name></person-group><article-title>Description of <italic>Oculogryphus shuensis</italic> sp. n. (Coleoptera, Lampyridae), the first species of the genus in the Sino-Japanese realm, with a modified key to the subfamily Ototretinae</article-title><source>Zookeys</source><day>6</day><month>2</month><year>2014</year><volume>2014</volume><issue>378</issue><fpage>41</fpage><lpage>47</lpage><pub-id pub-id-type="doi">10.3897/zookeys.378.6435</pub-id></mixed-citation></tp:treatment-meta><tp:nomenclature><tp:taxon-name>
                        <tp:taxon-name-part taxon-name-part-type="genus">Oculogryphus</tp:taxon-name-part>
                        <tp:taxon-name-part taxon-name-part-type="species">shuensis</tp:taxon-name-part>
                        <object-id xmlns:xlink="http://www.w3.org/1999/xlink" content-type="zoobank" xlink:type="simple">http://zoobank.org/275FCCE6-4581-427C-9717-C2285D2AD8BD</object-id>
                        <object-id xmlns:xlink="http://www.w3.org/1999/xlink" xlink:type="simple">http://species-id.net/wiki/Oculogryphus_shuensis</object-id>
                    </tp:taxon-name><tp:taxon-status xmlns:xlink="http://www.w3.org/1999/xlink" xlink:type="simple">sp. n.</tp:taxon-status><xref ref-type="fig" rid="F1">Figs 1</xref><xref ref-type="fig" rid="F2">–</xref><xref ref-type="fig" rid="F3">5</xref></tp:nomenclature><tp:treatment-sec sec-type="Holotype"><title>Holotype.</title><p>♂, “CHINA: Sichuan Province/ Chongqing City, Jijiang Distr./ Shuikousi, by net/ 24.VI.2013/ YT Wang leg.</p></tp:treatment-sec><tp:treatment-sec sec-type="Paratype"><title>Paratype.</title><p>1 ♂, “CHINA: Sichuan Province/ Chongqing City, Jiangjin Distr./ Dawopu, by FIT/, 22.VI.2013/ YT Wang leg.</p></tp:treatment-sec><tp:treatment-sec sec-type="Type-locality"><title>Type-locality.</title><p>China, Sichuan Province, Chongqing City, Jijiang Distr., Shuikousi, <named-content xmlns:xlink="http://www.w3.org/1999/xlink" content-type="dwc:verbatimCoordinates" xlink:type="simple">18°22'N, 106°13'E</named-content>.</p><!--PageBreak--></tp:treatment-sec><tp:treatment-sec sec-type="Diagnosis"><title>Diagnosis.</title><p>In comparison with the other two documented species, <italic><tp:taxon-name>Oculogryphus shuensis</tp:taxon-name></italic> sp. n. more closely resembles <italic><tp:taxon-name>Oculogryphus bicolor</tp:taxon-name></italic> Jeng, Engel et Branham than it does <italic><tp:taxon-name>Oculogryphus fulvus</tp:taxon-name></italic> Jeng. For example, the new species has a broader elytral epipleura, more slender metatibia, and more elongate parameres, much like <italic><tp:taxon-name>Oculogryphus bicolor</tp:taxon-name></italic>. The new species can be differentiated easily from the others by its highly contrasting bicoloration on the dorsum (<xref ref-type="fig" rid="F1">Fig. 1</xref>) and black abdominal ventrites 1–5 (<xref ref-type="fig" rid="F1">Fig. 2</xref>). It additionally differs from <italic><tp:taxon-name>Oculogryphus bicolor</tp:taxon-name></italic> by having a subparallel-sided median lobe of the aedeagus and a strongly sinuate basal margin to the parameres in lateral aspect (<xref ref-type="fig" rid="F3">Fig. 5</xref>).</p><fig id="F1" position="float" orientation="portrait"><label>Figures 1–2.</label><caption><p>Habitus of holotype of <italic><tp:taxon-name>Oculogryphus shuensis</tp:taxon-name></italic> sp. n. <bold>1</bold> dorsal aspect <bold>2</bold> ventral aspect.</p></caption><graphic xmlns:xlink="http://www.w3.org/1999/xlink" xlink:href="ZooKeys-378-041-g001.jpg" position="float" orientation="portrait" xlink:type="simple"/></fig></tp:treatment-sec><tp:treatment-sec sec-type="Description"><title>Description.</title><p>♂: BL: 6.7–7.1 mm; BW: 2.8–3.1 mm; PW/PL = 1.5–1.6; EL/ EW = 3.4–3.7; EL/PL = 3.7–3.9; BW/PW = 1.3–1.4. The species is very similar to <!--PageBreak--><!--PageBreak--><italic><tp:taxon-name>Oculogryphus bicolor</tp:taxon-name></italic> in general morphology and those characteristics need not be repeated here (<italic>vide</italic> Description of <italic><tp:taxon-name>Oculogryphus bicolor</tp:taxon-name></italic> in <xref ref-type="bibr" rid="B5">Jeng et al. 2011</xref>). As described for <italic><tp:taxon-name>Oculogryphus fulvus</tp:taxon-name></italic> and <italic><tp:taxon-name>Oculogryphus bicolor</tp:taxon-name></italic> except: head capsule and antennae black; pronotum and mesoscutellum orange; elytra and epipleura opaquely black except humeri brown; thoracic sternites yellowish brown; all coxae, trochanters and subapices of femora yellowish brown, other parts of legs otherwise black; abdominal ventrites 1–5 and basal half of 6 opaquely black, apical half of 6 and 7–8 yellowish brown. Venation of hind wing (<xref ref-type="fig" rid="F2">Fig. 3</xref>) similar to that of <italic><tp:taxon-name>Oculogryphus fulvus</tp:taxon-name></italic>, with MP<sub>4</sub> absent or faint. Aedeagal sheath about 0.89 mm in length and 0.42 mm in width; abdominal tergites IX and X clearly recognizable individually; sternite IX with basal corners somewhat squared (<xref ref-type="fig" rid="F3">Fig. 4</xref>). Aedeagus (<xref ref-type="fig" rid="F3">Fig. 5</xref>) about 0.66 mm in length and 0.37 mm broad; median lobe slightly surpassing parameres apically, subparallel-sided dorso-ventrally, with apex significantly dilated in lateral aspect; parameres elongate dorso-ventrally, strongly sinuate on basal margin laterally; basal piece somewhat horseshoe-shaped, with a median notch in caudal margin.</p><fig id="F2" position="float" orientation="portrait"><label>Figure 3.</label><caption><p>Sketch of right hind wing of <italic><tp:taxon-name>Oculogryphus shuensis</tp:taxon-name></italic> sp. n., male, modified from that of <italic><tp:taxon-name>Oculogryphus bicolor</tp:taxon-name></italic> to show venation.</p></caption><graphic xmlns:xlink="http://www.w3.org/1999/xlink" xlink:href="ZooKeys-378-041-g002.jpg" position="float" orientation="portrait" xlink:type="simple"/></fig><fig id="F3" position="float" orientation="portrait"><label>Figures 4–5.</label><caption><p><italic><tp:taxon-name>Oculogryphus shuensis</tp:taxon-name></italic> sp. n., male. <bold>4</bold> aedeagal sheath, dorsal aspect <bold>5</bold> male genitalia, dorsal (<bold>A</bold>), ventral (<bold>B</bold>), and lateral (<bold>C</bold>) aspects.</p></caption><graphic xmlns:xlink="http://www.w3.org/1999/xlink" xlink:href="ZooKeys-378-041-g003.jpg" position="float" orientation="portrait" xlink:type="simple"/></fig><p>♀: Unknown.</p></tp:treatment-sec><tp:treatment-sec sec-type="Etymology"><title>Etymology.</title><p>The specific epithet is derived from the old name of Sichuan (Shu), where the new species was found.</p></tp:treatment-sec><tp:treatment-sec sec-type="Phenology"><title>Phenology.</title><p>Males appear at least in June.</p></tp:treatment-sec><ref-list><ref id="B5"><mixed-citation xmlns:xlink="http://www.w3.org/1999/xlink" xlink:type="simple"><person-group><name name-style="western"><surname>Jeng</surname><given-names>M-L</given-names></name><name name-style="western"><surname>Branham</surname><given-names>MA</given-names></name><name name-style="western"><surname>Engel</surname><given-names>MS</given-names></name></person-group> (<year>2011</year>) <article-title>A second species of <italic>Oculogryphus</italic> (Coleoptera, Lampyridae), with notes on the phylogenetic affinity of the genus.</article-title><source>Zookeys</source><volume>97</volume>: <fpage>31</fpage>-<lpage>38</lpage>. doi: <ext-link ext-link-type="uri" xlink:href="http://dx.doi.org/10.3897/zookeys.97.1223" xlink:type="simple">10.3897/zookeys.97.1223</ext-link></mixed-citation></ref></ref-list></tp:taxon-treatment>
